# Supplementary material for: Comparative analysis of complete chloroplast genome sequences of two tropical trees Machilus yunnanensis and Machilus balansae in the family Lauraceae
Source: Front Plant Sci. 2015 Aug 25;6:662. doi: 10.3389/fpls.2015.00662 (PMC4548089; doi:10.3389/fpls.2015.00662)
Supplement: Supplementary file 1 [file Table_1.XLSX]

## Sheet: Sheet1
Table S1: Gene contents in M. yunnanensis and M. balansae plastomes.
Category	Group	Name
Photosynthesis related genes	Rubisco	rbcL
	Photosystem I	psaA, psaB, psaC, psaI, psaJ
	Assembly/stability of photosystem Ⅰ	**ycf3, ycf4
	Photosystem II	psbA, psbB, psbC, psbD, psbE, psbF, psbH, psbI, psbJ, psbK, psbL,psbM, psbN, psbT, psbZ
	ATP synthase	atpA, atpB, atpE, *atpF, atpH, atpI
	cytochrome b/f compelx	petA, *petB, *petD, petG, petL, petN
	cytochrome c synthesis	ccsA
	NADPH dehydrogenase	*ndhA, *ndhB, ndhC, ndhD, ndhE, ndhF ,ndhG, ndhH, ndhI, ndhJ, ndhK
Transcription and translation related genes	transcription	rpoA, rpoB, *rpoC1, rpoC2
	ribosomal proteins	rps2, rps3, rps4, rps7, rps8, rps11, *rps12, rps14, rps15, *rps16, rps18, rps19,*rpl2, rpl14, *rpl16, rpl20, rpl22, rpl23, rpl32, rpl33, rpl36
	translation initiation factor	infA
RNA genes	ribosomal RNA	rrn5, rrn4.5, rrn16, rrn23
	transfer RNA	*trnA-UGC, trnC-GCA, trnD-GUC, trnE-UUC, trnF-GAA, trnG-GCC, *trnG-UCC, trnH-GUG, trnI-CAU, *trnI-GAU,*trnK-UUU, trnL-CAA, *trnL-UAA, trnL-UAG, trnfM-CAU, trnM-CAU, trnN-GUU, trnP-UGG, trnQ-UUG, trnR-ACG, trnR-UCU, trnS-GCU, trnS-GGA, trnS-UGA, trnT-GGU, trnT-UGU, trnV-GAC, *trnV-UAC, trnW-CCA, trnY-GUA
Other genes	RNA processing	matK
	carbon metabolism	cemA
	fatty acid synthesis	accD
	proteolysis	**clpP
Genes of unknown function	conserved reading frames	ycf1, ycf2
Asterisks indicate intron-containing genes, and double asterisks indicate two introns in the gene.
