# Supplementary material for: Comparative analysis of complete chloroplast genome sequences of two tropical trees Machilus yunnanensis and Machilus balansae in the family Lauraceae
Source: Front Plant Sci. 2015 Aug 25;6:662. doi: 10.3389/fpls.2015.00662 (PMC4548089; doi:10.3389/fpls.2015.00662)
Supplement: Supplementary file 2 [file Table_2.XLSX]

## Sheet: Sheet1
Table S2. The patterns of nucleotide substitutions among M. yunnanensis and M. balansae plastomes
Gene	location	M. yunnanensis	M. balansae
ycf1-trnH	intergenic	C	G
trnH-psbA	intergenic	A	G
trnH-psbA	intergenic	T	A
psbA	exon	T	C
psbA-trnK	intergenic	A	C
trnK-matK	intergenic	A	C
trnK-matK	intergenic	T	G
matK	exon	C	T
matK	exon	A	G
matK	exon	T	A
matK	exon	A	C
trnK-rps16	intergenic	A	G
trnK-rps16	intergenic	C	T
rps16 intron	intron	C	A
rps16 intron	intron	T	C
rps16 intron	intron	T	A
rps16-trnQ	intergenic	G	A
rps16-trnQ	intergenic	T	A
rps16-trnQ	intergenic	A	G
rps16-trnQ	intergenic	C	T
rps16-trnQ	intergenic	G	A
trnQ-psbK	intergenic	T	G
psbK-psbI	intergenic	T	A
psbK-psbI	intergenic	C	A
psbK-psbI	intergenic	A	G
psbK-psbI	intergenic	C	G
trnS-trnG	intergenic	T	C
atpA	exon	A	G
atpA-atpF	intergenic	A	C
atpA-atpF	intergenic	C	A
atpF	exon	G	T
atpH-atpI	intergenic	T	C
atpI	exon	T	C
atpI-rps2	intergenic	T	C
rpoC2	exon	C	T
rpoC2	exon	G	A
rpoC2	exon	A	G
rpoC2	exon	T	G
rpoC2	exon	T	C
rpoC2	exon	T	G
rpoC2	exon	G	T
rpoC2-rpoC1	intergenic	G	T
rpoC1	exon	G	A
rpoC1 intron	intron	T	C
rpoC1 intron	intron	T	C
rpoC1 intron	intron	T	C
rpoB	exon	T	G
rpoB	exon	T	C
trnC-petN	intergenic	A	C
trnC-petN	intergenic	G	A
trnC-petN	intergenic	G	A
psbM-trnD	intergenic	G	A
psbM-trnD	intergenic	A	G
psbM-trnD	intergenic	A	G
trnD-trnY	intergenic	C	A
trnD-trnY	intergenic	T	A
trnE-trnT	intergenic	G	A
trnT-psbD	intergenic	C	T
trnT-psbD	intergenic	T	C
trnT-psbD	intergenic	A	G
trnS-lhbA	intergenic	C	T
trnS-lhbA	intergenic	T	G
trnG-trnfM	intergenic	T	G
rps14	exon	T	C
rps14-psaB	intergenic	G	A
psaB	exon	A	C
psaA	exon	G	T
psaA	exon	A	C
psaA	exon	T	C
psaA	exon	A	G
ycf3-trnS	intergenic	G	T
ycf3-trnS	intergenic	T	G
ycf3-trnS	intergenic	T	G
ycf3-trnS	intergenic	G	T
ycf3-trnS	intergenic	G	T
trnS-rps4	intergenic	A	G
rps4	exon	G	A
rps4-trnT	intergenic	G	T
trnL-trnL	intergenic	T	C
trnL-trnF	intergenic	C	T
trnF-ndhJ	intergenic	A	C
ndhK	exon	G	A
ndhK	exon	A	G
ndhK	exon	T	G
ndhC-trnV	intergenic	A	G
ndhC-trnV	intergenic	T	G
ndhC-trnV	intergenic	A	C
ndhC-trnV	intergenic	G	T
trnV intron	intron	G	T
trnV-trnM	intergenic	A	C
atpE	exon	C	T
atpE	exon	C	A
atpE	exon	T	C
atpE	exon	A	G
atpB	exon	A	G
atpB	exon	C	A
atpB-rbcL	intergenic	A	C
rbcL	exon	C	G
rbcL	exon	G	T
rbcL-accD	intergenic	A	G
rbcL-accD	intergenic	C	G
rbcL-accD	intergenic	A	G
accD-psaI	intergenic	C	A
accD-psaI	intergenic	G	A
ycf4	exon	C	A
ycf4-cemA	intergenic	T	C
cemA	exon	T	C
cemA	exon	C	A
petA	exon	G	A
petA-psbJ	intergenic	T	C
petA-psbJ	intergenic	G	T
petA-psbJ	intergenic	G	A
psbL	exon	T	C
psbE-petL	intergenic	T	C
psbE-petL	intergenic	A	G
psbE-petL	intergenic	G	A
psbE-petL	intergenic	C	G
psaJ	exon	G	A
psaJ	exon	C	T
rpl33-rps18	intergenic	T	G
rpl33-rps18	intergenic	C	A
rps18	exon	C	A
rpl20-rps12	intergenic	T	G
rpl20-rps12	intergenic	T	G
rpl20-rps12	intergenic	T	G
rpl20-rps12	intergenic	C	A
clpP intron	intron	C	A
clpP intron	intron	G	A
clpP intron	intron	A	C
clpP intron	intron	C	A
clpP intron	intron	G	A
clpP intron	intron	A	C
clpP intron	intron	A	C
clpP intron	intron	G	T
clpP intron	intron	C	G
clpP intron	intron	T	G
psbT	exon	C	A
psbT	exon	A	G
psbH-petB	intergenic	C	T
psbH-petB	intergenic	T	C
psbH-petB	intergenic	T	C
petB intron	intron	G	T
petD intron	intron	C	A
petD intron	intron	A	C
rpoA	exon	A	C
rpoA-rps11	intergenic	T	G
rps8-rpl14	intergenic	C	T
rpl14	exon	G	T
rpl14	exon	C	A
rpl14	exon	T	C
rpl14	exon	G	A
rpl16 intron	intron	T	G
rpl16 intron	intron	A	G
rpl16 intron	intron	C	T
rps3	exon	T	C
rps3	exon	T	C
rps3-rps19	intergenic	G	A
rps19-rpl2	intergenic	G	T
rpl2 intron	intron	T	G
rpl2	exon	A	G
rpl2-rpl2	intergenic	T	C
rpl23-trnI	intergenic	T	C
ycf2	exon	C	T
ycf2	exon	G	A
ycf2	exon	A	C
ycf2	exon	T	A
ycf2	exon	G	T
ycf2	exon	G	T
ycf2	exon	C	A
ycf2	exon	A	C
ycf2	exon	A	G
rps12-trnV	intergenic	G	T
trnA-rrn23	intergenic	G	T
trbR-trnN	intergenic	A	C
ycf1	exon	T	G
ndhF	exon	G	T
ndhF	exon	A	G
ndhF	exon	C	T
ndhF-rpl32	intergenic	A	T
ndhF-rpl32	intergenic	T	C
ndhF-rpl32	intergenic	T	A
ndhF-rpl32	intergenic	A	G
ndhF-rpl32	intergenic	G	A
ndhF-rpl32	intergenic	C	A
ndhF-rpl32	intergenic	G	C
ndhF-rpl32	intergenic	T	A
ndhF-rpl32	intergenic	C	A
rpl32-trnL	intergenic	A	C
rpl32-trnL	intergenic	C	T
rpl32-trnL	intergenic	G	A
rpl32-trnL	intergenic	T	A
rpl32-trnL	intergenic	G	T
rpl32-trnL	intergenic	C	A
rpl32-trnL	intergenic	A	T
rpl32-trnL	intergenic	G	T
ccsA	exon	C	A
ccsA	exon	G	T
ndhD	exon	G	T
ndhE	exon	A	G
ndhE	exon	T	A
ndhG	exon	C	T
ndhG	exon	G	A
ndhG	exon	C	T
ndhG-ndhI	intergenic	A	G
ndhA	intron	A	G
ndhA	intron	A	G
ndhA	intron	C	A
ndhA	exon	G	T
ndhA	exon	G	A
ndhH	exon	G	A
rps15-ycf1	intergenic	T	G
ycf1	exon	A	G
ycf1	exon	C	A
ycf1	exon	T	G
ycf1	exon	G	A
ycf1	exon	A	C
ycf1	exon	C	G
ycf1	exon	T	C
ycf1	exon	T	G
ycf1	exon	G	T
ycf1	exon	A	C
ycf1	exon	C	G
ycf1	exon	C	T
ycf1	exon	C	A
ycf1	exon	T	A
ycf1	exon	T	C
ycf1	exon	G	A
ycf1	exon	A	C
trnN-trnR	intergenic	T	G
rrn23-trnA	intergenic	C	A
trnV-rps12	intergenic	C	A
